# Supplementary material for: Novel Star-Shaped Viologens Containing Phenyl and Triphenylamine Moieties for Electrochromic Applications
Source: Molecules. 2024 Apr 26;29(9):2006. doi: 10.3390/molecules29092006 (PMC11085422; doi:10.3390/molecules29092006)
Supplement: Supplementary file 1 [file molecules-29-02006-s001.zip]

Archive with 1 entries (1 files):
- molecules-2956943-supplementary.pdf
